# Supplementary material for: Genetic analysis of the PCSK9 locus in psychological, psychiatric, metabolic and cardiovascular traits in UK Biobank
Source: Eur J Hum Genet. 2022 May 2;30(12):1380–90. doi: 10.1038/s41431-022-01107-9 (PMC9712543; doi:10.1038/s41431-022-01107-9)
Supplement: Supplementary file 2 — Supplemental Table 1 [file 41431_2022_1107_MOESM2_ESM.xlsx]

## Sheet: ST1
Supplemental Table 1: Significant associations with SBP and conditional analyses
CHR	SNP	BP	A1	A2	MAF	BETA	SE	P_sbpadj	BETA	SE	P_4	BETA	SE	P_1	BETA	SE	P_2	BETA	SE	P_3	BETA	SE	P_5	BETA	SE	P_6	BETA	SE	P_7
1	rs2647282	55724437	A	C	0.3562	-0.1958	0.04779	4.201e-05	NA	NA	NA	-0.1857	0.04919	0.0001605	-0.1915	0.05392	0.0003845	-0.2084	0.04838	1.65e-05	-0.1982	0.04826	4.007e-05	-0.1877	0.04981	0.0001644	-0.2145	0.04943	1.425e-05
Where: P_1, mood instability lead, rs11206514; P_2, neuroticism lead, rs12069079; P_3, VTE, rs12071742; P_4, SBP lead rs2647282; P_5, WHRadjBMI lead SNP, rs7543163; P_6, VTE lead, rs746952505, P_7, stroke lead, rs72662600. Variant positions are given aligned to GRCH37.
