# Supplementary material for: Genetic analysis of the PCSK9 locus in psychological, psychiatric, metabolic and cardiovascular traits in UK Biobank
Source: Eur J Hum Genet. 2022 May 2;30(12):1380–90. doi: 10.1038/s41431-022-01107-9 (PMC9712543; doi:10.1038/s41431-022-01107-9)
Supplement: Supplementary file 3 — Supplemental Table 2 [file 41431_2022_1107_MOESM3_ESM.xlsx]

## Sheet: ST2
Supplemental Table 2: Significant associations with WHRadjBMI and conditional analyses
CHR	SNP	BP	A1	A2	MAF	BETA	SE	P_qnorm	BETA	SE	P_5	BETA	SE	P_1	BETA	SE	P_2	BETA	SE	P_3	BETA	SE	P_4	BETA	SE	P_6	BETA	SE	P
1	rs11206513	55507649	C	T	0.3968	0.0005427	0.0001311	3.498e-05	-0.0006212	0.0004289	0.1475	-0.0004722	0.0004127	0.2525	0.0005036	0.0001339	0.0001694	0.0005671	0.0001329	1.97e-05	0.0004847	0.0001383	0.0004563	0.0005429	0.000136	6.554e-05	0.0005559	0.0001313	2.285e-05
1	rs6681159	55507882	C	T	0.2553	0.0005998	0.0001471	4.532e-05	0.0002156	0.0002165	0.3194	0.0001805	0.0002198	0.4116	0.000566	0.0001485	0.0001375	0.0006104	0.0001485	3.93e-05	0.0005634	0.0001544	0.0002638	0.0005988	0.0001523	8.461e-05	0.0005933	0.0001471	5.51e-05
1	rs10888896	55509213	G	C	0.2513	0.0005709	0.0001476	0.0001094	0.0001564	0.0002149	0.4666	0.0001282	0.0002182	0.5568	0.0005338	0.0001491	0.0003418	0.000577	0.000149	0.0001072	0.0005383	0.0001548	0.0005085	0.0005722	0.0001529	0.0001814	0.0005704	0.0001476	0.0001109
1	rs10888897	55513061	T	C	0.3918	0.0005328	0.0001292	3.751e-05	-0.0009158	0.0007639	0.2306	-0.0004806	0.000661	0.4671	0.0005001	0.0001321	0.0001532	0.0005554	0.0001309	2.22e-05	0.0004667	0.0001366	0.0006345	0.0005425	0.0001341	5.212e-05	0.000546	0.0001293	2.425e-05
1	rs7543163	55515481	C	T	0.385	0.0005762	0.0001299	9.208e-06	NA	NA	NA	NA	NA	NA	0.0005467	0.0001329	3.92e-05	0.0005917	0.0001316	6.93e-06	0.000506	0.0001371	0.0002235	0.0005809	0.0001349	1.664e-05	0.0005883	0.00013	6.017e-06
1	rs11206514	55516004	C	A	0.3855	0.0005777	0.0001322	1.253e-05	NA	NA	NA	NA	NA	NA	0.0005468	0.0001355	5.44e-05	0.0005954	0.000134	8.89e-06	0.0004982	0.0001396	0.0003592	0.0005836	0.0001374	2.157e-05	0.0005895	0.0001323	8.399e-06
1	rs11206515	55516188	C	T	0.3845	0.0005697	0.0001331	1.855e-05	NA	NA	NA	NA	NA	NA	0.000537	0.0001364	8.25e-05	0.0005818	0.0001349	1.61e-05	0.0004928	0.0001405	0.0004512	0.000572	0.0001383	3.515e-05	0.000581	0.0001332	1.281e-05
1	rs10888898	55516508	A	G	0.3712	0.0005712	0.0001349	2.297e-05	0.0005256	0.0005416	0.3318	0.0005865	0.0006033	0.331	0.0005386	0.0001388	0.0001038	0.0005787	0.0001367	2.31e-05	0.0004892	0.0001422	0.000584	0.0005583	0.0001401	6.75e-05	0.0005903	0.0001352	1.26e-05
Where: P_1, mood instability lead, rs11206514; P_2, neuroticism lead, rs12069079; P_3, VTE, rs12071742; P_4, SBP lead rs2647282; P_5, WHRadjBMI lead SNP, rs7543163; P_6, VTE lead, rs746952505, P_7, stroke lead, rs72662600. Variant positions are given aligned to GRCH37.
