# Supplementary material for: Genetic analysis of the PCSK9 locus in psychological, psychiatric, metabolic and cardiovascular traits in UK Biobank
Source: Eur J Hum Genet. 2022 May 2;30(12):1380–90. doi: 10.1038/s41431-022-01107-9 (PMC9712543; doi:10.1038/s41431-022-01107-9)
Supplement: Supplementary file 4 — Supplemental Table 3 [file 41431_2022_1107_MOESM4_ESM.xlsx]

## Sheet: ST3
Supplemental Table 3: Significant associations with VTE and conditional analyses
CHR	SNP	BP	A1	A2	MAF	OR	L95	U95	P_vte	OR	L95	U95	P_6	OR	L95	U95	P_3	OR	L95	U95	P_1	OR	L95	U95	P_2	OR	L95	U95	P_4	OR	L95	U95	P_5	OR	L95	U95	P_7
1	rs12071742	55747825	A	G	0.1207	1.088	1.043	1.134	8.89e-05	1.044	0.9849	1.108	0.1463	NA	NA	NA	NA	1.088	1.042	1.136	0.000123	1.091	1.046	1.138	5.52e-05	1.084	1.037	1.133	0.0003732	1.085	1.04	1.132	0.0001486	1.087	1.042	1.134	0.0001087
1	rs17111834	55748606	A	G	0.1207	1.087	1.042	1.134	0.0001013	1.044	0.9847	1.107	0.1489	0.2462	0.03117	1.945	0.1838	1.087	1.042	1.135	0.0001394	1.09	1.045	1.137	6.39e-05	1.083	1.036	1.132	0.0004134	1.085	1.04	1.132	0.0001678	1.086	1.041	1.133	0.0001242
1	rs746952505	55750180	CA	C	0.2351	1.073	1.038	1.11	3.74e-05	NA	NA	NA	NA	1.049	1.002	1.099	0.04002	1.073	1.037	1.111	5.41e-05	1.072	1.037	1.109	4.77e-05	1.061	1.024	1.099	0.001127	1.071	1.036	1.108	6.46e-05	1.073	1.038	1.11	4.08e-05
1	rs67570193	55755697	T	C	0.1205	1.087	1.042	1.133	0.0001017	1.045	0.9851	1.108	0.1447	1.085	0.7544	1.56	0.6608	1.088	1.042	1.135	0.0001282	1.09	1.045	1.137	6.37e-05	1.082	1.035	1.131	0.0004572	1.085	1.04	1.131	0.0001613	1.086	1.041	1.133	0.00012
1	rs68116756	55755826	T	A	0.1206	1.086	1.042	1.133	0.0001096	1.046	0.9869	1.11	0.1286	1.07	0.7544	1.517	0.7051	1.087	1.041	1.135	0.0001371	1.089	1.044	1.136	6.83e-05	1.082	1.035	1.131	0.0004786	1.084	1.039	1.131	0.0001741	1.086	1.041	1.133	0.0001279
Where: P_1, mood instability lead, rs11206514; P_2, neuroticism lead, rs12069079; P_3, VTE, rs12071742; P_4, SBP lead rs2647282; P_5, WHRadjBMI lead SNP, rs7543163; P_6, VTE lead, rs746952505, P_7, stroke lead, rs72662600. Variant positions are given aligned to GRCH37.
