# Supplementary material for: Genetic analysis of the PCSK9 locus in psychological, psychiatric, metabolic and cardiovascular traits in UK Biobank
Source: Eur J Hum Genet. 2022 May 2;30(12):1380–90. doi: 10.1038/s41431-022-01107-9 (PMC9712543; doi:10.1038/s41431-022-01107-9)
Supplement: Supplementary file 5 — Supplemental Table 4 [file 41431_2022_1107_MOESM5_ESM.xlsx]

## Sheet: ST4
Supplemental Table 4: Significant associations with stroke and conditional analyses
CHR	SNP	BP	A1	A2	MAF	OR	L95	U95	P_stroke	OR	L95	U95	P_7	OR	L95	U95	P_1	OR	L95	U95	P_2	OR	L95	U95	P_3	OR	L95	U95	P_4	OR	L95	U95	P_5	OR	L95	U95	P_6
1	rs72662600	55732403	G	A	0.08496	0.8626	0.8008	0.9291	9.555e-05	NA	NA	NA	NA	0.8636	0.8004	0.9317	0.0001536	0.8651	0.8032	0.9319	0.0001325	0.8663	0.8037	0.9338	0.0001763	0.8467	0.781	0.9179	5.319e-05	0.8594	0.7976	0.9259	6.807e-05	0.8691	0.8037	0.9399	0.000444
Where: P_1, mood instability lead, rs11206514; P_2, neuroticism lead, rs12069079; P_3, VTE, rs12071742; P_4, SBP lead rs2647282; P_5, WHRadjBMI lead SNP, rs7543163; P_6, VTE lead, rs746952505, P_7, stroke lead, rs72662600. Variant positions are given aligned to GRCH37.
