# Supplementary material for: Genetic analysis of the PCSK9 locus in psychological, psychiatric, metabolic and cardiovascular traits in UK Biobank
Source: Eur J Hum Genet. 2022 May 2;30(12):1380–90. doi: 10.1038/s41431-022-01107-9 (PMC9712543; doi:10.1038/s41431-022-01107-9)
Supplement: Supplementary file 6 — Supplemental Table 5 [file 41431_2022_1107_MOESM6_ESM.xlsx]

## Sheet: ST5
Supplemental Table 5: Significant associations with mood instability and conditional analyses
CHR	SNP	BP	A1	A2	MAF	OR	L95	U95	P_mood	OR	L95	U95	P_1	OR	L95	U95	P_2	OR	L95	U95	P_3	OR	L95	U95	P_4	OR	L95	U95	P_5	OR	L95	U95	P_6	OR	L95	U95	P_7
1	rs11206514	55516004	C	A	0.3855	1.02	1.011	1.03	2.675e-05	NA	NA	NA	NA	1.017	1.007	1.027	0.0005326	1.021	1.012	1.031	1.57e-05	1.02	1.01	1.03	0.0001254	1.017	0.9305	1.112	0.7098	1.02	1.01	1.03	8.914e-05	1.02	1.011	1.03	2.872e-05
1	rs11206515	55516188	C	T	0.3845	1.02	1.01	1.03	4.546e-05	1.117	0.8361	1.492	0.4544	1.017	1.007	1.027	0.0008157	1.021	1.011	1.031	2.71e-05	1.019	1.009	1.029	0.0002391	1.032	0.946	1.125	0.4807	1.02	1.01	1.03	0.0001074	1.02	1.01	1.03	4.923e-05
1	rs487230	55541174	A	G	0.2405	1.021	1.011	1.032	7.193e-05	1.018	1.007	1.029	0.001076	1.013	0.9911	1.035	0.2506	1.022	1.011	1.033	5.16e-05	1.017	1.004	1.029	0.007388	1.019	1.008	1.03	0.0005399	1.021	1.01	1.032	0.0001823	1.021	1.011	1.032	7.068e-05
1	rs683880	55546895	T	C	0.2406	1.021	1.011	1.032	8.644e-05	1.018	1.007	1.029	0.001202	1.012	0.9901	1.034	0.2862	1.022	1.011	1.033	6.01e-05	1.016	1.004	1.028	0.008826	1.019	1.008	1.03	0.0006275	1.021	1.01	1.032	0.0002168	1.021	1.011	1.032	8.49e-05
1	rs555687	55553104	A	C	0.2405	1.021	1.011	1.032	8.897e-05	1.018	1.007	1.029	0.001265	1.012	0.9897	1.034	0.3025	1.022	1.011	1.033	6.13e-05	1.016	1.004	1.028	0.009092	1.019	1.008	1.03	0.0006457	1.021	1.01	1.032	0.0002276	1.021	1.011	1.032	8.745e-05
1	rs548852	55555285	G	A	0.2404	1.021	1.011	1.032	8.285e-05	1.018	1.007	1.029	0.001204	1.012	0.9902	1.034	0.2804	1.022	1.011	1.033	5.55e-05	1.016	1.004	1.029	0.008487	1.019	1.008	1.03	0.0006217	1.021	1.01	1.032	0.0002219	1.021	1.011	1.032	8.158e-05
1	rs35806121	55556885	G	GC	0.2408	1.021	1.011	1.032	7.45e-05	1.018	1.007	1.029	0.00104	1.013	0.991	1.035	0.25	1.022	1.011	1.033	5.44e-05	1.017	1.005	1.029	0.006514	1.019	1.008	1.03	0.0005631	1.021	1.01	1.032	0.0002033	1.021	1.011	1.032	7.339e-05
1	rs3736992	55557864	C	T	0.2402	1.022	1.011	1.032	6.381e-05	1.019	1.008	1.03	0.000916	1.013	0.9912	1.035	0.243	1.022	1.012	1.033	4.61e-05	1.017	1.005	1.029	0.006877	1.019	1.008	1.03	0.0004903	1.021	1.01	1.032	0.0001762	1.022	1.011	1.032	6.27e-05
1	rs585203	55558661	A	G	0.2404	1.021	1.011	1.032	7.896e-05	1.018	1.007	1.029	0.001149	1.012	0.9901	1.034	0.2847	1.022	1.011	1.033	5.36e-05	1.016	1.004	1.029	0.008227	1.019	1.008	1.03	0.0005926	1.021	1.01	1.032	0.0002116	1.021	1.011	1.032	7.774e-05
1	rs507143	55560401	G	A	0.24	1.021	1.011	1.032	8.167e-05	1.018	1.007	1.029	0.001254	1.012	0.9904	1.035	0.2754	1.022	1.011	1.033	5.99e-05	1.017	1.004	1.029	0.007567	1.019	1.008	1.03	0.0006487	1.021	1.01	1.032	0.000231	1.021	1.011	1.032	8.048e-05
1	rs594226	55572867	G	A	0.2406	1.021	1.011	1.032	8.46e-05	1.018	1.007	1.029	0.001175	1.012	0.99	1.034	0.2911	1.022	1.011	1.033	5.66e-05	1.016	1.004	1.029	0.008689	1.019	1.008	1.03	0.0006228	1.021	1.01	1.032	0.0002208	1.021	1.011	1.032	8.333e-05
1	rs534741	55575670	A	C	0.2353	1.022	1.011	1.033	5.082e-05	1.019	1.008	1.03	0.000767	1.015	0.9935	1.036	0.1777	1.023	1.012	1.034	3.34e-05	1.017	1.005	1.029	0.005931	1.02	1.009	1.031	0.0002918	1.022	1.011	1.033	0.0001162	1.022	1.011	1.033	4.985e-05
1	rs471178	55579355	A	G	0.2424	1.022	1.011	1.032	5.651e-05	1.019	1.008	1.03	0.000819	1.014	0.992	1.037	0.2076	1.022	1.012	1.033	4.03e-05	1.017	1.005	1.029	0.006258	1.019	1.008	1.03	0.000447	1.021	1.01	1.032	0.0001455	1.022	1.011	1.032	5.541e-05
1	rs557901	55579612	G	C	0.2423	1.022	1.011	1.032	6.278e-05	1.018	1.008	1.03	0.0009165	1.014	0.9913	1.037	0.2328	1.022	1.012	1.033	4.46e-05	1.017	1.005	1.029	0.006711	1.019	1.008	1.03	0.0004912	1.021	1.01	1.032	0.0001615	1.022	1.011	1.032	6.158e-05
1	rs621852	55580930	G	A	0.2424	1.021	1.011	1.032	8.265e-05	1.018	1.007	1.029	0.001111	1.012	0.9899	1.035	0.285	1.022	1.011	1.033	5.99e-05	1.017	1.004	1.029	0.007506	1.019	1.008	1.03	0.0006272	1.021	1.01	1.032	0.0002062	1.021	1.011	1.032	8.113e-05
1	rs497515	55581620	C	T	0.2423	1.021	1.011	1.032	6.981e-05	1.018	1.007	1.029	0.001007	1.013	0.9909	1.036	0.2466	1.022	1.011	1.033	4.97e-05	1.017	1.004	1.029	0.007285	1.019	1.008	1.03	0.000543	1.021	1.01	1.032	0.0001791	1.021	1.011	1.032	6.851e-05
1	1:55590787_CTT_C	55590787	CTT	C	0.2416	1.021	1.011	1.032	7.099e-05	1.018	1.007	1.029	0.001004	1.012	0.99	1.035	0.2786	1.022	1.011	1.033	5.17e-05	1.017	1.005	1.029	0.006641	1.019	1.008	1.03	0.0005706	1.021	1.01	1.032	0.0001748	1.021	1.011	1.032	6.943e-05
1	rs1475703	55596716	C	T	0.2424	1.021	1.011	1.032	6.723e-05	1.018	1.007	1.029	0.0009796	1.013	0.991	1.036	0.2425	1.022	1.011	1.033	4.77e-05	1.017	1.004	1.029	0.007356	1.019	1.008	1.03	0.000516	1.021	1.01	1.032	0.0001737	1.022	1.011	1.032	6.598e-05
1	1:55616855_TA_T	55616855	TA	T	0.2358	1.023	1.012	1.033	3.617e-05	1.019	1.008	1.031	0.0005488	1.016	0.9943	1.037	0.1532	1.023	1.012	1.034	2.52e-05	1.018	1.005	1.03	0.004852	1.02	1.01	1.031	0.0002204	1.022	1.011	1.033	7.903e-05	1.023	1.012	1.033	3.549e-05
1	rs1165223	55639076	T	C	0.2017	1.022	1.011	1.034	0.0001018	1.018	1.006	1.03	0.002603	1.012	0.9956	1.03	0.1479	1.023	1.012	1.035	6e-05	1.017	1.005	1.03	0.007584	1.019	1.008	1.031	0.000978	1.023	1.011	1.035	0.0001533	1.023	1.011	1.034	9.619e-05
1	1:55643837_TA_T	55643837	TA	T	0.162	1.025	1.012	1.037	9.39e-05	1.021	1.008	1.034	0.001863	1.011	0.9848	1.037	0.4244	1.025	1.012	1.038	8.8e-05	1.018	1.004	1.033	0.01101	1.02	1.008	1.033	0.001716	1.023	1.011	1.036	0.000328	1.025	1.012	1.037	8.558e-05
1	rs66715571	55649663	C	T	0.1934	1.023	1.012	1.035	6.384e-05	1.02	1.008	1.032	0.0009628	1.014	0.9563	1.076	0.6371	1.024	1.012	1.036	5.9e-05	1.018	1.004	1.032	0.008896	1.02	1.009	1.032	0.000705	1.022	1.01	1.034	0.000366	1.024	1.012	1.035	6.124e-05
1	rs11577522	55650642	A	T	0.1619	1.025	1.012	1.037	8.139e-05	1.021	1.008	1.034	0.001595	1.01	0.984	1.037	0.4473	1.025	1.013	1.038	7.24e-05	1.019	1.005	1.033	0.008124	1.021	1.008	1.034	0.001438	1.024	1.011	1.037	0.0002603	1.025	1.013	1.038	7.335e-05
1	rs67901567	55651329	A	G	0.193	1.023	1.012	1.035	6.473e-05	1.02	1.008	1.032	0.0009705	1.015	0.9563	1.078	0.6217	1.024	1.012	1.036	6.06e-05	1.018	1.004	1.032	0.00883	1.02	1.008	1.032	0.0007201	1.022	1.01	1.034	0.0003769	1.024	1.012	1.035	6.165e-05
1	rs12069079	55652791	G	A	0.2001	1.023	1.011	1.034	7.8e-05	1.02	1.008	1.032	0.001116	NA	NA	NA	NA	1.023	1.012	1.035	7.71e-05	1.018	1.004	1.031	0.009709	1.019	1.008	1.031	0.001181	1.021	1.009	1.033	0.0005008	1.023	1.012	1.034	7.402e-05
1	rs6685041	55663808	T	A	0.1919	1.023	1.012	1.035	6.964e-05	1.02	1.008	1.032	0.0009638	1.015	0.9591	1.075	0.5997	1.024	1.012	1.036	6.29e-05	1.018	1.005	1.032	0.008367	1.02	1.008	1.032	0.0007828	1.022	1.01	1.034	0.0003989	1.024	1.012	1.035	6.555e-05
1	rs12090229	55665502	T	C	0.1917	1.023	1.011	1.035	0.0001111	1.019	1.007	1.032	0.001548	1.013	0.9553	1.074	0.6631	1.023	1.012	1.035	9.62e-05	1.018	1.004	1.031	0.01089	1.019	1.008	1.031	0.001204	1.021	1.009	1.033	0.0005842	1.023	1.011	1.035	0.0001025
1	rs814082	55668622	T	C	0.2338	1.022	1.011	1.033	8.528e-05	1.018	1.007	1.03	0.001097	1.016	0.9946	1.037	0.1451	1.022	1.011	1.033	5.74e-05	1.017	1.004	1.029	0.007767	1.019	1.008	1.03	0.0004849	1.021	1.01	1.032	0.0001843	1.022	1.011	1.033	8.321e-05
1	rs2454214	55673804	A	G	0.2333	1.021	1.011	1.032	9.495e-05	1.018	1.007	1.029	0.00142	1.015	0.9937	1.036	0.1718	1.022	1.011	1.033	6.44e-05	1.016	1.004	1.029	0.009253	1.019	1.008	1.03	0.000558	1.021	1.01	1.032	0.0002229	1.022	1.011	1.032	9.311e-05
1	rs2454215	55673828	A	G	0.2333	1.021	1.011	1.032	9.495e-05	1.018	1.007	1.029	0.00142	1.015	0.9937	1.036	0.1718	1.022	1.011	1.033	6.44e-05	1.016	1.004	1.029	0.009253	1.019	1.008	1.03	0.000558	1.021	1.01	1.032	0.0002229	1.022	1.011	1.032	9.311e-05
Where: P_1, mood instability lead, rs11206514; P_2, neuroticism lead, rs12069079; P_3, VTE, rs12071742; P_4, SBP lead rs2647282; P_5, WHRadjBMI lead SNP, rs7543163; P_6, VTE lead, rs746952505, P_7, stroke lead, rs72662600. Variant positions are given aligned to GRCH37.
