# Supplementary material for: Genetic analysis of the PCSK9 locus in psychological, psychiatric, metabolic and cardiovascular traits in UK Biobank
Source: Eur J Hum Genet. 2022 May 2;30(12):1380–90. doi: 10.1038/s41431-022-01107-9 (PMC9712543; doi:10.1038/s41431-022-01107-9)
Supplement: Supplementary file 7 — Supplemental Table 6 [file 41431_2022_1107_MOESM7_ESM.xlsx]

## Sheet: ST6
Supplemental Table 6: Significant associations with neuroticism score and conditional analyses
CHR	SNP	BP	A1	A2	MAF	BETA	SE	P	BETA	SE	P_neurot	BETA	SE	P_mood	BETA	SE	P_vte2	BETA	SE	P_sbp	BETA	SE	P_whradjbmi	BETA	SE	P_vte	BETA	SE	P_7
1	rs662145	55529828	C	T	0.243	0.03676	0.009226	6.76e-05	0.003053	0.01859	0.8696	0.03211	0.009541	0.0007636	0.0377	0.009332	5.34e-05	0.0308	0.01055	0.003519	0.03416	0.009357	0.0002621	0.03456	0.00952	0.0002831	0.03681	0.009227	6.617e-05
1	rs487230	55541174	A	G	0.2405	0.03911	0.009258	2.398e-05	0.01097	0.0192	0.5679	0.03525	0.009569	0.0002298	0.04001	0.009366	1.93e-05	0.03372	0.01062	0.00149	0.03655	0.009385	9.85e-05	0.0367	0.009555	0.0001224	0.03915	0.009258	2.348e-05
1	rs683880	55546895	T	C	0.2406	0.03885	0.009258	2.708e-05	0.009953	0.01925	0.605	0.03502	0.009569	0.0002521	0.03981	0.009365	2.13e-05	0.03326	0.01062	0.001734	0.03622	0.009385	0.0001138	0.03646	0.009554	0.0001355	0.0389	0.009258	2.653e-05
1	rs555687	55553104	A	C	0.2405	0.03886	0.00926	2.71e-05	0.009563	0.01925	0.6194	0.03492	0.009571	0.0002634	0.03982	0.009368	2.13e-05	0.03312	0.01062	0.001814	0.03621	0.009387	0.0001145	0.03646	0.009557	0.0001362	0.0389	0.00926	2.657e-05
1	rs548852	55555285	G	A	0.2404	0.03896	0.009264	2.609e-05	0.01202	0.0193	0.5334	0.03507	0.009576	0.0002503	0.03996	0.009372	2.01e-05	0.03336	0.01063	0.001691	0.03629	0.009392	0.0001117	0.03647	0.009562	0.0001369	0.039	0.009265	2.564e-05
1	rs35806121	55556885	G	GC	0.2408	0.0389	0.009269	2.712e-05	0.01264	0.01931	0.5129	0.03518	0.00958	0.0002407	0.03987	0.009377	2.12e-05	0.03406	0.01063	0.001357	0.03635	0.009397	0.0001097	0.03651	0.009566	0.0001354	0.03894	0.009269	2.664e-05
1	rs3736992	55557864	C	T	0.2402	0.03921	0.009269	2.333e-05	0.01258	0.01931	0.5149	0.03555	0.00958	0.0002068	0.04015	0.009378	1.86e-05	0.03389	0.01063	0.001434	0.03667	0.009396	9.51e-05	0.03672	0.009567	0.000124	0.03926	0.00927	2.288e-05
1	rs585203	55558661	A	G	0.2404	0.03903	0.009264	2.52e-05	0.01189	0.01931	0.5379	0.03516	0.009576	0.0002407	0.04006	0.009372	1.92e-05	0.0335	0.01063	0.001616	0.03638	0.009392	0.0001073	0.03654	0.009562	0.0001324	0.03907	0.009265	2.476e-05
1	rs507143	55560401	G	A	0.24	0.03791	0.009285	4.456e-05	0.01209	0.01933	0.5318	0.03403	0.009595	0.0003902	0.03885	0.009394	3.54e-05	0.03319	0.01064	0.00182	0.03527	0.009411	0.0001782	0.03543	0.009583	0.000218	0.03794	0.009286	4.392e-05
1	rs594226	55572867	G	A	0.2406	0.03877	0.009263	2.851e-05	0.01198	0.01936	0.5361	0.03485	0.009574	0.0002722	0.03979	0.009372	2.18e-05	0.03301	0.01063	0.001893	0.03613	0.00939	0.0001196	0.03637	0.009561	0.0001426	0.03881	0.009264	2.802e-05
1	rs534741	55575670	A	C	0.2353	0.03899	0.009341	3e-05	0.01656	0.01855	0.372	0.03487	0.009637	0.0002972	0.03997	0.009452	2.35e-05	0.03355	0.01067	0.001659	0.0369	0.009453	9.48e-05	0.03665	0.009641	0.0001437	0.03904	0.009342	2.934e-05
1	rs471178	55579355	A	G	0.2424	0.03945	0.009237	1.944e-05	0.01442	0.01978	0.4661	0.03561	0.009554	0.0001934	0.04027	0.009344	1.63e-05	0.03418	0.01062	0.001289	0.03681	0.00937	8.54e-05	0.03677	0.009534	0.0001151	0.0395	0.009237	1.904e-05
1	rs557901	55579612	G	C	0.2423	0.03914	0.009237	2.263e-05	0.01299	0.01979	0.5118	0.03524	0.009555	0.0002263	0.03997	0.009345	1.89e-05	0.03371	0.01062	0.0015	0.0365	0.009371	9.83e-05	0.03641	0.009535	0.000134	0.03919	0.009238	2.218e-05
1	rs621852	55580930	G	A	0.2424	0.03884	0.009242	2.642e-05	0.01338	0.01969	0.4968	0.03514	0.009559	0.0002367	0.0397	0.00935	2.18e-05	0.03355	0.01062	0.001584	0.03618	0.009375	0.0001138	0.03636	0.009539	0.0001381	0.03888	0.009243	2.597e-05
1	rs497515	55581620	C	T	0.2423	0.03908	0.009238	2.333e-05	0.01301	0.0198	0.5109	0.03517	0.009555	0.0002324	0.03992	0.009345	1.94e-05	0.0337	0.01062	0.001507	0.03643	0.009371	0.0001015	0.03635	0.009535	0.0001379	0.03912	0.009238	2.289e-05
1	1:55590787_CTT_C	55590787	CTT	C	0.2416	0.03836	0.009257	3.42e-05	0.01222	0.01981	0.5373	0.03458	0.009578	0.0003055	0.0391	0.009365	2.98e-05	0.03298	0.01064	0.001931	0.03566	0.009393	0.0001469	0.03577	0.009554	0.0001812	0.03841	0.009257	3.345e-05
1	rs1475703	55596716	C	T	0.2424	0.03943	0.009238	1.971e-05	0.01337	0.01979	0.4994	0.03549	0.009555	0.0002034	0.04028	0.009345	1.63e-05	0.03389	0.01062	0.001417	0.03683	0.009371	8.47e-05	0.03667	0.009535	0.0001202	0.03947	0.009238	1.932e-05
1	rs144636305	55610300	G	A	0.0106	0.1503	0.03876	0.0001059	0.1172	0.03965	0.003128	0.1436	0.0396	0.0002884	0.1558	0.03903	6.55e-05	0.1725	0.04029	1.85e-05	0.142	0.03889	0.0002614	0.132	0.04033	0.001063	0.1508	0.03877	0.0001008
1	1:55616855_TA_T	55616855	TA	T	0.2358	0.03913	0.009344	2.823e-05	0.01936	0.01873	0.3013	0.03531	0.009641	0.0002503	0.03998	0.009455	2.36e-05	0.03363	0.01068	0.001643	0.03715	0.009459	8.56e-05	0.0366	0.009645	0.0001479	0.03918	0.009345	2.756e-05
1	rs66715571	55649663	C	T	0.1934	0.04568	0.01005	5.497e-06	0.04009	0.05248	0.4449	0.04113	0.01048	8.73e-05	0.04655	0.0102	5.02e-06	0.03999	0.01178	0.0006871	0.04274	0.01027	3.15e-05	0.04084	0.01037	8.205e-05	0.04579	0.01006	5.309e-06
1	rs67901567	55651329	A	G	0.193	0.04525	0.01005	6.707e-06	0.0442	0.05321	0.4062	0.04064	0.01048	0.0001052	0.04596	0.0102	6.55e-06	0.03967	0.01178	0.0007602	0.04226	0.01027	3.84e-05	0.04027	0.01037	0.0001025	0.04537	0.01006	6.428e-06
1	rs12069079	55652791	G	A	0.2001	0.0454	0.009901	4.532e-06	NA	NA	NA	0.04119	0.01036	7.06e-05	0.04598	0.01004	4.68e-06	0.04	0.0117	0.0006261	0.0418	0.01015	3.82e-05	0.04005	0.01021	8.779e-05	0.04551	0.009907	4.341e-06
1	rs6685041	55663808	T	A	0.1919	0.04531	0.01009	7.076e-06	0.01691	0.05084	0.7395	0.04034	0.01052	0.000126	0.04631	0.01023	6.03e-06	0.03984	0.01185	0.0007714	0.04212	0.01031	4.38e-05	0.04063	0.01041	9.427e-05	0.04545	0.0101	6.743e-06
1	rs12090229	55665502	T	C	0.1917	0.04481	0.01011	9.379e-06	0.02213	0.05237	0.6726	0.03984	0.01054	0.0001577	0.04588	0.01026	7.78e-06	0.04007	0.01189	0.0007478	0.04154	0.01033	5.79e-05	0.04006	0.01043	0.0001228	0.04502	0.01012	8.66e-06
1	rs140604768	55667642	G	A	0.0111	0.1522	0.03787	5.855e-05	0.1186	0.03878	0.002223	0.1459	0.0387	0.0001624	0.1579	0.03813	3.47e-05	0.1742	0.03935	9.59e-06	0.1444	0.03798	0.0001436	0.1348	0.03936	0.0006156	0.1528	0.03788	5.528e-05
1	rs814082	55668622	T	C	0.2338	0.04	0.009411	2.136e-05	0.01665	0.01869	0.3732	0.03617	0.009709	0.0001954	0.04124	0.009523	1.49e-05	0.03517	0.01077	0.001092	0.03788	0.009523	6.95e-05	0.03798	0.009711	9.171e-05	0.04005	0.009411	2.082e-05
1	rs60650458	55670420	T	C	0.1914	0.04466	0.01013	1.042e-05	0.02793	0.04985	0.5752	0.03945	0.01056	0.0001885	0.04556	0.01028	9.34e-06	0.03971	0.01191	0.0008549	0.04129	0.01035	6.6e-05	0.03991	0.01045	0.0001335	0.04485	0.01014	9.701e-06
1	rs6671533	55670896	C	G	0.1985	0.04395	0.009985	1.077e-05	NA	NA	NA	0.03902	0.01045	0.0001888	0.04475	0.01013	9.95e-06	0.03917	0.01184	0.0009355	0.04008	0.01024	9.01e-05	0.039	0.0103	0.0001521	0.04411	0.009991	1.012e-05
1	rs111654267	55671194	TA	T	0.1918	0.0445	0.01018	1.23e-05	NA	NA	NA	0.0395	0.01062	0.000201	0.04542	0.01033	1.09e-05	0.03836	0.01201	0.00141	0.04108	0.01041	7.9e-05	0.03937	0.0105	0.0001758	0.04465	0.01019	1.167e-05
1	rs6703366	55673420	G	T	0.1983	0.04413	0.009994	1.008e-05	NA	NA	NA	0.03885	0.01046	0.0002035	0.04491	0.01014	9.39e-06	0.03912	0.01185	0.0009624	0.0402	0.01024	8.7e-05	0.03909	0.01031	0.000149	0.04426	0.01	9.596e-06
1	rs2454214	55673804	A	G	0.2333	0.03956	0.009432	2.736e-05	0.01737	0.0186	0.3502	0.03538	0.009731	0.0002774	0.04086	0.009544	1.86e-05	0.03467	0.0108	0.001328	0.03737	0.009544	9.03e-05	0.03723	0.009732	0.0001306	0.03961	0.009432	2.679e-05
1	rs2454215	55673828	A	G	0.2333	0.03956	0.009432	2.736e-05	0.01737	0.0186	0.3502	0.03538	0.009731	0.0002774	0.04086	0.009544	1.86e-05	0.03467	0.0108	0.001328	0.03737	0.009544	9.03e-05	0.03723	0.009732	0.0001306	0.03961	0.009432	2.679e-05
1	rs72662510	55676299	T	G	0.1961	0.04333	0.01006	1.661e-05	0.01465	0.026	0.5732	0.03687	0.01052	0.0004568	0.04427	0.01017	1.36e-05	0.0375	0.01185	0.001558	0.04029	0.0103	9.19e-05	0.0381	0.01041	0.0002524	0.04351	0.01007	1.565e-05
1	rs287235	55678499	G	C	0.2398	0.0399	0.009352	1.99e-05	0.01462	0.01766	0.408	0.03521	0.009709	0.0002869	0.04094	0.009444	1.46e-05	0.0346	0.01088	0.00147	0.03735	0.009517	8.7e-05	0.0367	0.009681	0.0001498	0.03994	0.009353	1.95e-05
1	rs10788995	55681945	A	T	0.247	0.03595	0.009265	0.0001045	0.007345	0.01626	0.6514	0.03068	0.0096	0.001396	0.03722	0.009355	6.95e-05	0.03051	0.01071	0.004392	0.03344	0.009411	0.0003801	0.03309	0.009593	0.0005608	0.03597	0.009266	0.0001036
1	rs12401534	55682082	T	C	0.2046	0.03942	0.00992	7.07e-05	-0.00986	0.02687	0.7137	0.03286	0.01041	0.001601	0.04038	0.01003	5.65e-05	0.03284	0.0118	0.00538	0.03575	0.0102	0.0004549	0.03448	0.01026	0.0007777	0.03951	0.009926	6.871e-05
1	1:55683073_CAATA_C	55683073	C	CAATA	0.1845	0.04079	0.01037	8.416e-05	-0.0009827	0.03242	0.9758	0.03513	0.01086	0.001223	0.04201	0.01047	6.02e-05	0.03176	0.0126	0.01168	0.03647	0.01064	0.0006089	0.03572	0.0107	0.0008446	0.0409	0.01038	8.166e-05
1	rs781175586	55683603	C	CAAGT	0.2019	0.04108	0.009983	3.87e-05	0.002979	0.02922	0.9188	0.03484	0.01047	0.000878	0.0413	0.01009	4.26e-05	0.03472	0.0119	0.003526	0.03699	0.01025	0.0003092	0.03566	0.01032	0.0005526	0.04117	0.009989	3.766e-05
1	rs56321924	55684397	G	A	0.2405	0.03618	0.00935	0.0001089	0.005946	0.01706	0.7274	0.0311	0.009701	0.001345	0.03719	0.009442	8.2e-05	0.03039	0.01088	0.005223	0.03362	0.009509	0.0004074	0.03254	0.009676	0.0007718	0.03622	0.00935	0.0001072
1	rs7529366	55685344	A	G	0.2407	0.03691	0.009347	7.855e-05	0.008537	0.01698	0.6151	0.03169	0.009699	0.001084	0.03798	0.00944	5.74e-05	0.03138	0.01088	0.003921	0.03422	0.009506	0.0003181	0.03356	0.009673	0.000521	0.03694	0.009348	7.745e-05
1	rs111454779	55685592	G	A	0.2404	0.03609	0.009351	0.0001139	0.005569	0.01702	0.7435	0.03104	0.009702	0.001377	0.03715	0.009444	8.37e-05	0.0303	0.01088	0.005364	0.03351	0.00951	0.0004261	0.03286	0.009676	0.0006832	0.03612	0.009352	0.0001121
1	rs7539925	55685637	G	A	0.247	0.03594	0.009269	0.0001056	0.008205	0.01623	0.6131	0.03069	0.009602	0.001394	0.03744	0.009359	6.34e-05	0.03063	0.01072	0.004264	0.03341	0.009414	0.0003861	0.03311	0.009595	0.0005603	0.03596	0.009269	0.0001046
1	1:55685969_CA_C	55685969	C	CA	0.2	0.03978	0.01004	7.472e-05	-0.01129	0.03055	0.7118	0.03393	0.01052	0.001265	0.04053	0.01016	6.59e-05	0.03281	0.01201	0.006297	0.03568	0.01031	0.0005356	0.03397	0.01038	0.001069	0.03989	0.01005	7.236e-05
1	rs113212818	55686113	C	T	0.2403	0.03634	0.009352	0.0001017	0.006065	0.01702	0.7215	0.03127	0.009702	0.001267	0.03741	0.009444	7.47e-05	0.03051	0.01088	0.005055	0.03375	0.00951	0.0003866	0.03313	0.009677	0.0006178	0.03638	0.009352	0.0001003
1	rs67237321	55686228	G	T	0.2027	0.03917	0.009941	8.15e-05	-0.01218	0.02767	0.6599	0.03205	0.01042	0.002106	0.03998	0.01005	6.97e-05	0.03273	0.01186	0.005798	0.03546	0.0102	0.0005112	0.03369	0.01028	0.001048	0.03926	0.009948	7.939e-05
1	rs17111725	55686616	G	A	0.2404	0.03632	0.009351	0.0001027	0.005792	0.01704	0.734	0.0312	0.009702	0.001299	0.03731	0.009444	7.8e-05	0.03049	0.01088	0.005088	0.03376	0.00951	0.0003857	0.03276	0.009677	0.0007115	0.03636	0.009352	0.0001011
1	rs67651313	55686642	C	G	0.2025	0.03925	0.009944	7.917e-05	-0.0127	0.02767	0.6463	0.03205	0.01043	0.00211	0.04005	0.01006	6.8e-05	0.03272	0.01186	0.005826	0.03554	0.01021	0.0004979	0.03376	0.01028	0.001027	0.03934	0.009951	7.701e-05
1	rs10888903	55687247	G	A	0.2464	0.03587	0.00928	0.0001109	0.006343	0.0162	0.6955	0.0305	0.009614	0.001512	0.03717	0.00937	7.29e-05	0.03	0.01073	0.005178	0.0334	0.009425	0.0003942	0.03297	0.009606	0.0005989	0.03591	0.00928	0.0001093
Where: P_1, mood instability lead, rs11206514; P_2, neuroticism score lead, rs12069079; P_3, VTE, rs12071742; P_4, SBP lead rs2647282; P_5, WHRadjBMI lead SNP, rs7543163; P_6, VTE lead, rs746952505, P_7, stroke lead, rs72662600. Variant positions are given aligned to GRCH37.
