# Supplementary material for: Genetic analysis of the PCSK9 locus in psychological, psychiatric, metabolic and cardiovascular traits in UK Biobank
Source: Eur J Hum Genet. 2022 May 2;30(12):1380–90. doi: 10.1038/s41431-022-01107-9 (PMC9712543; doi:10.1038/s41431-022-01107-9)
Supplement: Supplementary file 8 — Supplemental Table 7 [file 41431_2022_1107_MOESM8_ESM.xlsx]

## Sheet: ST7
Supplemental Table 7: Associations of variants included in SNPscores with significant phenotypes
						SBP (N=329723-376761)			WHRadjBMI (N=351849-402003)			VTE (N=247380-282457)				Stroke (N=301948-336464)				Mood instability (N=343794-392827)				Neuroticism score (N=285995-326771)
Ref	SNP	BP	A1	A2	MAF	BETA	SE	P_sbpadj	BETA	SE	P_qnorm	OR	L95	U95	P_vte	OR	L95	U95	P_mood	OR	L95	U95	P_mood	BETA	SE	P_neurot
1	rs10888897	55513061	T	C	0.3918	-0.004499	0.04477	0.9199	0.0005328	<0.001	3.751e-05	0.992	0.964	1.021	0.582	1.007	0.9676	1.048	0.7295	1.017	1.008	1.026	0.0003114	0.02423	0.00811	0.002815
1,2	rs11206510	55496039	C	T	0.1884	-0.00282	0.0558	0.9597	<0.001	<0.001	0.3189	1.024	0.9886	1.061	0.1842	1.048	0.9973	1.102	0.06364	1.005	0.9931	1.016	0.4357	0.009285	0.01011	0.3585
2	rs11583680	55505668	T	C	0.14	0.0903	0.06294	0.1514	<0.001	<0.001	0.6042	0.9822	0.9433	1.023	0.383	0.9913	0.9366	1.049	0.7643	1.005	0.9923	1.018	0.4328	0.009736	0.0114	0.3932
2	rs11591147	55505647	T	G	0.01753	-0.06298	0.1666	0.7055	0.001444	<0.001	0.002656	1.076	0.9701	1.193	0.1666	1.255	1.078	1.462	0.003411	1.008	0.9738	1.043	0.6606	-0.05182	0.03013	0.08546
1	rs2149041	55502137	G	C	0.1861	-0.07266	0.05631	0.1969	<0.001	<0.001	0.1547	0.9759	0.9412	1.012	0.1853	0.9646	0.9172	1.014	0.1602	0.998	0.9866	1.01	0.7399	-0.004692	0.0102	0.6455
1	rs2479394	55486064	G	A	0.278	0.003254	0.04879	0.9468	<0.001	<0.001	0.2096	1.006	0.9757	1.038	0.6849	0.98	0.9384	1.023	0.3615	0.998	0.988	1.008	0.6921	0.004831	0.008834	0.5844
1,2	rs2479409	55504650	G	A	0.3484	-0.01264	0.04582	0.7826	<0.001	<0.001	0.3314	0.9962	0.9675	1.026	0.8005	1.029	0.9883	1.072	0.163	1.003	0.9936	1.012	0.5339	0.00481	0.008299	0.5622
1	rs562556	55524237	G	A	0.1796	-0.08491	0.05695	0.136	<0.001	<0.001	0.00307	0.9899	0.9544	1.027	0.5847	0.9818	0.9325	1.034	0.485	1.02	1.008	1.032	0.001122	0.03031	0.01032	0.003302
1	rs7552841	55518752	T	C	0.3656	0.04114	0.04863	0.3975	<0.001	<0.001	0.05248	0.9844	0.9544	1.015	0.3212	1.022	0.979	1.067	0.3181	0.9951	0.9852	1.005	0.33	0.001274	0.008816	0.8851
Where: 1= Ference et al, 2= Smidt et al. Variant positions are given aligned to GRCH37.
