# Supplementary material for: Genetic analysis of the PCSK9 locus in psychological, psychiatric, metabolic and cardiovascular traits in UK Biobank
Source: Eur J Hum Genet. 2022 May 2;30(12):1380–90. doi: 10.1038/s41431-022-01107-9 (PMC9712543; doi:10.1038/s41431-022-01107-9)
Supplement: Supplementary file 9 — Supplemental Table 8 [file 41431_2022_1107_MOESM9_ESM.xlsx]

## Sheet: ST8
Supplemental Table 8: Effect of lipid-lowering PRS on traits of interest.
	PGS4				PGS7
	N	Beta/OR	SE/CIs	P	N	Beta/OR	SE/CIs	P
SBP	376764	0.014	0.032	0.669	327387	-0.015	0.022	0.479
WHRadjBMI	401998	7e-05	9e-05	0.461	349363	9e-05	6e-05	0.139
VTE	282459	1	0.98-1.03	0.671	245633	0.99	0.98-1.01	0.273
Stroke	287888	1.01	0.99-1.04	0.987	250263	1.02	1.00-1.03	0.079
Mood instability	392830	1	1.00-1.01	0.174	341365	1.01	1.00-1.01	0.003
Neuroticism score	402103	0.024	0.01	0.012	349454	0.022	0.007	0.001
