# Supplementary material for: Genetic analysis of the PCSK9 locus in psychological, psychiatric, metabolic and cardiovascular traits in UK Biobank
Source: Eur J Hum Genet. 2022 May 2;30(12):1380–90. doi: 10.1038/s41431-022-01107-9 (PMC9712543; doi:10.1038/s41431-022-01107-9)
Supplement: Supplementary file 10 — Supplemental Table 9 [file 41431_2022_1107_MOESM10_ESM.xlsx]

## Sheet: ST9
Supplemental Table 9: Lead SNPs for additional ancestry groups with p<1x10-3.
		CHR	SNP	BP	A1	NMISS	BETA	SE	OR	L95	U95	P
mixed	WHRadjBMI	1	rs17111872	55755376	G	9996	-0.005004	0.001489				0.0007787
	Mood instability	1	rs4927186	55472365	G	7062			0.8739	0.8142	0.9379	0.000185
	SBPadj	1	rs602458	55279688	A	9260	-2.943	0.8227				0.000349
ac	Mood instability	1	rs114872762	55401967	T	6691			1.156	1.061	1.259	0.0008976
	WHRadjBMI	1	rs114512156	55774713	T	7385	0.015	0.003885				0.0001134
sa	WHRadjBMI	1	rs113004307	55657269	G	7451	-0.01718	0.004965				0.0005438
Where variant positions are given aligned to GRCH37.
