# Supplementary material for: Genetic analysis of the PCSK9 locus in psychological, psychiatric, metabolic and cardiovascular traits in UK Biobank
Source: Eur J Hum Genet. 2022 May 2;30(12):1380–90. doi: 10.1038/s41431-022-01107-9 (PMC9712543; doi:10.1038/s41431-022-01107-9)
Supplement: Supplementary file 11 — Supplemental Table 10 [file 41431_2022_1107_MOESM11_ESM.xlsx]

## Sheet: ST10
Supplemental Table 10: Comparison of effet directions of white British ancestry lead SNPs in other ancestry groups
		wb				weur				mixed				ac				sa
Phenotype	SNP	A1	MAF	BETA	OR	A1	MAF	BETA	OR	A1	MAF	BETA	OR	A1	MAF	BETA	OR	A1	MAF	BETA	OR
SBPadj	rs2647282	A	0.3562	-0.1958		A	0.3631	-0.3033		A	0.3632	0.2985		C	0.3721	-0.1095		A	0.4282	-0.5748
WHRadjBMI	rs7543163	C	0.385	0.0005762		C	0.3919	<0.001		C	0.3687	-0.0007324		T	0.2639	-0.0007851		C	0.3259	<0.001
VTE (Lead)	rs746952505	CA	0.2351		1.073	CA	0.2374		1.062
VTE (Proxy)	rs12071742	A	0.1207		1.088	A	0.1237		1.037
Stroke	rs72662600	G			0.8626
Mood	rs11206514	C	0.3855		1.02	C	0.3917		0.9915	C	0.3701		0.9626	A	0.2236		1.058	C	0.3206		1.031
Neuroticism Score	rs12069079	G	0.2001	0.0454		G	0.204	0.01273		G	0.1371	-0.04506		G	0.217	0.1428		G	0.135	-0.1563
Where: grey, inconsistent; bold is p<0.05
