# Supplementary material for: Genetic analysis of the PCSK9 locus in psychological, psychiatric, metabolic and cardiovascular traits in UK Biobank
Source: Eur J Hum Genet. 2022 May 2;30(12):1380–90. doi: 10.1038/s41431-022-01107-9 (PMC9712543; doi:10.1038/s41431-022-01107-9)
Supplement: Supplementary file 12 — Supplemental Table 11 [file 41431_2022_1107_MOESM12_ESM.xlsx]

## Sheet: ST11
Supplemental Table 11: Previously published associations with the PCSK9 locus and their effect on significant traits in UKB
Previously publshed											UK Biobank
PUBMEDID	FIRST AUTHOR	DISEASE/TRAIT	study	POS	STRONGEST SNP	RA	RAF	OR or BETA	EA	NEA	MAF	BETA sbpadj	BETA WHRadjBMI	OR VTE	OR mood instability	BETA neuroticism score	OR stroke
32981348	Klarin D	Abdominal aortic aneurysm	b,c	55039974	rs11591147	G	0.9839	1.58	T	G	0.01753	-0.06298	0.001444	1.076	1.008	-0.05182	1.255
32203549	Richardson TG	Apolipoprotein A1 levels	b	55039974	rs11591147	G	0.982588	0.0532417	T	G	0.01753	-0.06298	0.001444	1.076	1.008	-0.05182	1.255
32203549	Richardson TG	Apolipoprotein B levels	b	55039974	rs11591147	G	0.982548	0.345975	T	G	0.01753	-0.06298	0.001444	1.076	1.008	-0.05182	1.255
32203549	Richardson TG	Apolipoprotein B levels	b	55055640	rs472495	G	0.350983	0.0408252	G	T	0.3492	-0.02449	0.0003816	1.01	1.01	0.002168	0.9546
32203549	Richardson TG	Apolipoprotein B levels	b	55060755	rs11206517	T	0.96683	0.0685214	G	T	0.03246	0.02354	-0.0004555	1.046	1.014	0.05639	0.9876
33462484	Sinnott-Armstrong N	Apolipoprotein B levels	b	55052210	rs624612	G		0.023	G	C	0.4341	-0.03925	-0.0003103	1.014	0.9983	-0.007127	1.065
33462484	Sinnott-Armstrong N	Apolipoprotein B levels	b	55039995	rs11583680	T		0.0236	T	C	0.14	0.0903	9.417e-05	0.9822	1.005	0.009736	0.9913
33462484	Sinnott-Armstrong N	Apolipoprotein B levels	b	55039974	rs11591147	T		0.4501	T	G	0.01753	-0.06298	0.001444	1.076	1.008	-0.05182	1.255
33462484	Sinnott-Armstrong N	Apolipoprotein B levels	b	55047388	rs10888897	C		0.0385	T	C	0.3918	-0.004499	0.0005328	0.992	1.017	0.02423	1.007
33462484	Sinnott-Armstrong N	Apolipoprotein B levels	b	55063514	rs505151	A		0.0928	G	A	0.03156	-0.05799	-0.0002826	1.03	1.012	0.05817	0.9903
33462484	Sinnott-Armstrong N	Apolipoprotein B levels	b	55033276	rs7523242	T		0.0555	T	C	0.1821	-0.07845	-0.0002204	0.9763	0.9968	-0.00772	0.96
33462484	Sinnott-Armstrong N	Apolipoprotein B levels	b	55030366	rs11206510	C		0.0636	C	T	0.1884	-0.00282	0.0001607	1.024	1.005	0.009285	1.048
33462484	Sinnott-Armstrong N	Apolipoprotein B levels	b	55020391	rs2479394	A		0.0356	G	A	0.278	0.003254	-0.0001767	1.006	0.998	0.004831	0.98
30595370	Kichaev G	Cardiovascular disease	b	55039974	rs11591147				T	G	0.01753	-0.06298	0.001444	1.076	1.008	-0.05182	1.255
28270201	Nagy R	Cholesterol, total		55039974	rs11591147	T	0.0169	0.360906	T	G	0.01753	-0.06298	0.001444	1.076	1.008	-0.05182	1.255
20686565	Teslovich TM	Cholesterol, total	b	55038977	rs2479409	G	0.3	1.96	G	A	0.3484	-0.01264	-0.0001285	0.9962	1.003	0.00481	1.029
26582766	Lu X	Cholesterol, total	c	55033483	rs7525649	T	0.72	2.212	T	C	0.187	-0.08046	-0.0002488	0.9747	0.9969	-0.005961	0.964
24097068	Willer CJ	Cholesterol, total	c	55038977	rs2479409	G	0.32	0.054	G	A	0.3484	-0.01264	-0.0001285	0.9962	1.003	0.00481	1.029
32884031	Chuang GT	Circulating fibroblast growth factor 23 levels	a	55035033	rs17111495	G	0.98	0.463	C	G	0.2081	0.006973	8.879e-05	1.005	1.007	0.01427	1.034
29212778	van der Harst P	Coronary artery disease	b,c	55039974	rs11591147	T	0.016	0.282	T	G	0.01753	-0.06298	0.001444	1.076	1.008	-0.05182	1.255
29212778	van der Harst P	Coronary artery disease	b	55039974	rs11591147	T	0.0164	0.2406	T	G	0.01753	-0.06298	0.001444	1.076	1.008	-0.05182	1.255
29212778	van der Harst P	Coronary artery disease	b,c	55039974	rs11591147	T	0.0163	0.2821	T	G	0.01753	-0.06298	0.001444	1.076	1.008	-0.05182	1.255
33020668	Koyama S	Coronary artery disease	b	55039931	rs564427867			0.268411
33020668	Koyama S	Coronary artery disease	b	55043912	rs151193009			0.447667
30104761	Zhou W	Coronary artery disease	b	55039974	rs11591147	T	0.018		T	G	0.01753	-0.06298	0.001444	1.076	1.008	-0.05182	1.255
26343387	Nikpay M	Coronary artery disease	b	55030366	rs11206510	T	0.847627	1.08	C	T	0.1884	-0.00282	0.0001607	1.024	1.005	0.009285	1.048
33020668	Koyama S	Coronary artery disease	b	55023869	rs34232196			0.0431262	T	C	0.2434	-0.03871	0.0001619	1.022	1.005	0.003945	1.036
32469254	Matsunaga H	Coronary artery disease	b	55030366	rs11206510	T	0.85	1.07	C	T	0.1884	-0.00282	0.0001607	1.024	1.005	0.009285	1.048
28714975	Nelson CP	Coronary artery disease (myocardial infarction, percutaneous transluminal coronary angioplasty, coronary artery bypass grafting, angina or chromic ischemic heart disease)	c	55039974	rs11591147	G	0.984	1.25	T	G	0.01753	-0.06298	0.001444	1.076	1.008	-0.05182	1.255
21378990	Schunkert H	Coronary heart disease	c	55030366	rs11206510	T	0.82	1.08	C	T	0.1884	-0.00282	0.0001607	1.024	1.005	0.009285	1.048
32561361	Innes H	Forns index in high alcohol intake		55039974	rs11591147		0.01754	0.01217	T	G	0.01753	-0.06298	0.001444	1.076	1.008	-0.05182	1.255
18193044	Kathiresan S	LDL cholesterol	a,c	55039974	rs11591147	T	0.01	0.47	T	G	0.01753	-0.06298	0.001444	1.076	1.008	-0.05182	1.255
25961943	Surakka I	LDL cholesterol		55039974	rs11591147	G	0.98	0.528	T	G	0.01753	-0.06298	0.001444	1.076	1.008	-0.05182	1.255
30275531	Klarin D	LDL cholesterol	b,c	55039974	rs11591147	T	0.0149	0.3952	T	G	0.01753	-0.06298	0.001444	1.076	1.008	-0.05182	1.255
30275531	Klarin D	LDL cholesterol	b,c	55052749	rs72646508	T	0.0032	0.656
24507774	Peloso GM	LDL cholesterol		55039974	rs11591147		0.0154	17	T	G	0.01753	-0.06298	0.001444	1.076	1.008	-0.05182	1.255
24507774	Peloso GM	LDL cholesterol		55063542	rs28362286		0.0087	40
20864672	Waterworth DM	LDL cholesterol	c	55030366	rs11206510	T	0.77	0.03	C	T	0.1884	-0.00282	0.0001607	1.024	1.005	0.009285	1.048
18193043	Willer CJ	LDL cholesterol	a,c	55030366	rs11206510	T	0.81	3.04	C	T	0.1884	-0.00282	0.0001607	1.024	1.005	0.009285	1.048
20686565	Teslovich TM	LDL cholesterol		55038977	rs2479409	G	0.3	2.01	G	A	0.3484	-0.01264	-0.0001285	0.9962	1.003	0.00481	1.029
19060906	Kathiresan S	LDL cholesterol	c	55030366	rs11206510	C	0.19	0.09	C	T	0.1884	-0.00282	0.0001607	1.024	1.005	0.009285	1.048
26582766	Lu X	LDL cholesterol	a,c	55033483	rs7525649	T	0.72	1.954	T	C	0.187	-0.08046	-0.0002488	0.9747	0.9969	-0.005961	0.964
24097068	Willer CJ	LDL cholesterol	c	55038977	rs2479409	G	0.32	0.064	G	A	0.3484	-0.01264	-0.0001285	0.9962	1.003	0.00481	1.029
28334899	Spracklen CN	LDL cholesterol levels	a,c	55063514	rs505151	A	0.94	0.107	G	A	0.03156	-0.05799	-0.0002826	1.03	1.012	0.05817	0.9903
32203549	Richardson TG	LDL cholesterol levels	b	55039974	rs11591147	G	0.982532	0.348511	T	G	0.01753	-0.06298	0.001444	1.076	1.008	-0.05182	1.255
32203549	Richardson TG	LDL cholesterol levels	b	55055640	rs472495	G	0.351043	0.0426246	G	T	0.3492	-0.02449	0.0003816	1.01	1.01	0.002168	0.9546
32203549	Richardson TG	LDL cholesterol levels	b	55060755	rs11206517	T	0.96685	0.0683407	G	T	0.03246	0.02354	-0.0004555	1.046	1.014	0.05639	0.9876
30926973	Bentley AR	LDL cholesterol levels	b	55039974	rs11591147	T	0.0159	14.3865	T	G	0.01753	-0.06298	0.001444	1.076	1.008	-0.05182	1.255
31675503	Gurdasani D	LDL cholesterol levels		55063542	rs28362286	C	0.998	0.847548
30698716	de Vries PS	LDL cholesterol levels	b,c	55039974	rs11591147	T		16.1	T	G	0.01753	-0.06298	0.001444	1.076	1.008	-0.05182	1.255
26690388	Tang CS	LDL cholesterol levels		55043912	rs151193009	T	0.013	0.64
28334899	Spracklen CN	LDL cholesterol levels	b,c	55038977	rs2479409	A	0.667	0.0642	G	A	0.3484	-0.01264	-0.0001285	0.9962	1.003	0.00481	1.029
30926973	Bentley AR	LDL cholesterol levels	b	55038977	rs2479409	A	0.6251	1.4493	G	A	0.3484	-0.01264	-0.0001285	0.9962	1.003	0.00481	1.029
30698716	de Vries PS	LDL cholesterol levels in current drinkers	c	55039974	rs11591147	T		16.37	T	G	0.01753	-0.06298	0.001444	1.076	1.008	-0.05182	1.255
32154731	Ripatti P	Low density lipoprotein cholesterol levels	b	55039974	rs11591147			0.4704	T	G	0.01753	-0.06298	0.001444	1.076	1.008	-0.05182	1.255
29507422	Hoffmann TJ	Low density lipoprotein cholesterol levels		55039974	rs11591147	G	0.987	0.475	T	G	0.01753	-0.06298	0.001444	1.076	1.008	-0.05182	1.255
29507422	Hoffmann TJ	Low density lipoprotein cholesterol levels		55052420	rs11800243	G	0.961	0.067	A	G	0.0418	0.2393	-8.157e-05	1.03	0.9842	-0.03517	0.8798
29507422	Hoffmann TJ	Low density lipoprotein cholesterol levels		55052794	rs2495477	A	0.625	0.057	G	A	0.3887	-0.03489	0.0003282	1.012	1.011	0.004568	0.9459
29507422	Hoffmann TJ	Low density lipoprotein cholesterol levels		55052794	rs2495477	A	0.65	0.074	G	A	0.3887	-0.03489	0.0003282	1.012	1.011	0.004568	0.9459
29507422	Hoffmann TJ	Low density lipoprotein cholesterol levels		55058182	rs28362263	G	0.922	0.26
29507422	Hoffmann TJ	Low density lipoprotein cholesterol levels		55058182	rs28362263	G		0.276
29403010	Kanai M	Low density lipoprotein cholesterol levels		55055522	rs12136600			0.07746	T	C	0.06622	0.03361	-0.0001633	1.049	0.9938	-0.02069	0.9391
33339817	Nielsen JB	Low density lipoprotein cholesterol levels	b	55039974	rs11591147			0.4795	T	G	0.01753	-0.06298	0.001444	1.076	1.008	-0.05182	1.255
31217584	Wojcik GL	Low density lipoprotein cholesterol levels		55052487	rs11806638			3.59404	A	C	0.05086	0.3359	-5.976e-05	1.013	0.9815	-0.02573	0.8799
31217584	Wojcik GL	Low density lipoprotein cholesterol levels		55039974	rs11591147			21.5141	T	G	0.01753	-0.06298	0.001444	1.076	1.008	-0.05182	1.255
31217584	Wojcik GL	Low density lipoprotein cholesterol levels		55052794	rs2495477			2.30848	G	A	0.3887	-0.03489	0.0003282	1.012	1.011	0.004568	0.9459
31217584	Wojcik GL	Low density lipoprotein cholesterol levels		55058129	rs28362261			9.64448
31217584	Wojcik GL	Low density lipoprotein cholesterol levels		55058182	rs28362263			9.78931
31217584	Wojcik GL	Low density lipoprotein cholesterol levels		55063542	rs28362286			42.0412
31217584	Wojcik GL	Low density lipoprotein cholesterol levels		55052749	rs72646508			22.3119
31217584	Wojcik GL	Low density lipoprotein cholesterol levels		55046549	rs67608943			38.4041
30718733	Moon S	Low density lipoprotein cholesterol levels	a,c	55043912	rs151193009	T	0.013	0.1827
31566214	Kulminski AM	Low density lipoprotein cholesterol levels		55055436	rs693668	G	0.35	1.57	G	A	0.3497	-0.02493	0.0003946	1.01	1.01	0.003035	0.9544
33462484	Sinnott-Armstrong N	Low density lipoprotein cholesterol levels	b	55052210	rs624612	G		0.0252	G	C	0.4341	-0.03925	-0.0003103	1.014	0.9983	-0.007127	1.065
33462484	Sinnott-Armstrong N	Low density lipoprotein cholesterol levels	b	55039995	rs11583680	T		0.0257	T	C	0.14	0.0903	9.417e-05	0.9822	1.005	0.009736	0.9913
33462484	Sinnott-Armstrong N	Low density lipoprotein cholesterol levels	b	55039974	rs11591147	T		0.4782	T	G	0.01753	-0.06298	0.001444	1.076	1.008	-0.05182	1.255
33462484	Sinnott-Armstrong N	Low density lipoprotein cholesterol levels	b	55047388	rs10888897	C		0.0409	T	C	0.3918	-0.004499	0.0005328	0.992	1.017	0.02423	1.007
33462484	Sinnott-Armstrong N	Low density lipoprotein cholesterol levels	b	55063514	rs505151	A		0.0974	G	A	0.03156	-0.05799	-0.0002826	1.03	1.012	0.05817	0.9903
29507422	Hoffmann TJ	Low density lipoprotein cholesterol levels		55020123	rs2495504	C	0.288	0.03	C	T	0.2781	0.004838	-0.0001886	1.005	0.9976	0.00491	0.9804
29507422	Hoffmann TJ	Low density lipoprotein cholesterol levels		55020123	rs2495504	C		0.032	C	T	0.2781	0.004838	-0.0001886	1.005	0.9976	0.00491	0.9804
29507422	Hoffmann TJ	Low density lipoprotein cholesterol levels		55021673	rs12117661	C	0.751	0.062	G	C	0.2441	-0.03627	0.0001498	1.021	1.005	0.003841	1.035
29507422	Hoffmann TJ	Low density lipoprotein cholesterol levels		55021673	rs12117661	C		0.06	G	C	0.2441	-0.03627	0.0001498	1.021	1.005	0.003841	1.035
29507422	Hoffmann TJ	Low density lipoprotein cholesterol levels		55037775	rs17111503	A	0.73	0.053	G	A	0.2665	-0.06763	-0.000199	0.9819	1.001	0.005179	1.01
29507422	Hoffmann TJ	Low density lipoprotein cholesterol levels		55037775	rs17111503	A		0.049	G	A	0.2665	-0.06763	-0.000199	0.9819	1.001	0.005179	1.01
29507422	Hoffmann TJ	Low density lipoprotein cholesterol levels		55038977	rs2479409	G	0.366	0.053	G	A	0.3484	-0.01264	-0.0001285	0.9962	1.003	0.00481	1.029
29403010	Kanai M	Low density lipoprotein cholesterol levels		55033125	rs7523141			0.06155	T	C	0.1819	-0.08283	-0.0002199	0.9756	0.9963	-0.008498	0.9609
31217584	Wojcik GL	Low density lipoprotein cholesterol levels		55030366	rs11206510			2.51844	C	T	0.1884	-0.00282	0.0001607	1.024	1.005	0.009285	1.048
31217584	Wojcik GL	Low density lipoprotein cholesterol levels		55021673	rs12117661			2.13131	G	C	0.2441	-0.03627	0.0001498	1.021	1.005	0.003841	1.035
31217584	Wojcik GL	Low density lipoprotein cholesterol levels		55033483	rs7525649			1.73655	T	C	0.187	-0.08046	-0.0002488	0.9747	0.9969	-0.005961	0.964
31217584	Wojcik GL	Low density lipoprotein cholesterol levels		55037775	rs17111503			1.7953	G	A	0.2665	-0.06763	-0.000199	0.9819	1.001	0.005179	1.01
33462484	Sinnott-Armstrong N	Low density lipoprotein cholesterol levels	b	55020391	rs2479394	A		0.0369	G	A	0.278	0.003254	-0.0001767	1.006	0.998	0.004831	0.98
33462484	Sinnott-Armstrong N	Low density lipoprotein cholesterol levels	b	55031188	rs11810371	A		0.0341	A	G	0.04393	0.05956	-6.605e-05	1.04	0.9963	-0.01652	0.9486
33462484	Sinnott-Armstrong N	Low density lipoprotein cholesterol levels	b	55030366	rs11206510	C		0.0661	C	T	0.1884	-0.00282	0.0001607	1.024	1.005	0.009285	1.048
33462484	Sinnott-Armstrong N	Low density lipoprotein cholesterol levels	b	55033276	rs7523242	T		0.0601	T	C	0.1821	-0.07845	-0.0002204	0.9763	0.9968	-0.00772	0.96
31969989	Oni-Orisan A	Low density lipoprotein cholesterol levels (on statin treatment)		55039974	rs11591147	T	0.011	0.073	T	G	0.01753	-0.06298	0.001444	1.076	1.008	-0.05182	1.255
31015401	Wu Y	Medication use (HMG CoA reductase inhibitors)	b	55039974	rs11591147	T	0.017203	0.362324	T	G	0.01753	-0.06298	0.001444	1.076	1.008	-0.05182	1.255
31015401	Wu Y	Medication use (HMG CoA reductase inhibitors)	b	55055436	rs693668	G	0.350319	0.0489415	G	A	0.3497	-0.02493	0.0003946	1.01	1.01	0.003035	0.9544
31015401	Wu Y	Medication use (HMG CoA reductase inhibitors)	b	55023409	rs12739394	C	0.27884	0.0341251	C	G	0.2782	0.0002296	-0.0001938	1.008	0.9983	0.005111	0.982
27005778	Kettunen J	Metabolite levels (lipoprotein measures)		55039974	rs11591147			0.533503	T	G	0.01753	-0.06298	0.001444	1.076	1.008	-0.05182	1.255
30704525	Guyatt AL	Mitochondrial DNA copy number	a	55030975	rs12739979	T		0.105	T	C	0.2292	0.04801	0.0003098	1.014	0.9907	-0.0236	0.9987
33532862	Hartiala JA	Myocardial infarction	b	55039974	rs11591147	G	0.984027	1.34	T	G	0.01753	-0.06298	0.001444	1.076	1.008	-0.05182	1.255
33532862	Hartiala JA	Myocardial infarction	b	55039974	rs11591147	G	0.983216	1.31	T	G	0.01753	-0.06298	0.001444	1.076	1.008	-0.05182	1.255
26343387	Nikpay M	Myocardial infarction	b	55030366	rs11206510	T	0.85	1.08	C	T	0.1884	-0.00282	0.0001607	1.024	1.005	0.009285	1.048
19198609	Kathiresan S	Myocardial infarction (early onset)	a,c	55030366	rs11206510	T	0.81	1.15	C	T	0.1884	-0.00282	0.0001607	1.024	1.005	0.009285	1.048
29436472	Casalone E	Osteoarthritis of the knee (with total joint replacement)	a,c	55039974	rs11591147	T	0.017137	1.56	T	G	0.01753	-0.06298	0.001444	1.076	1.008	-0.05182	1.255
29748315	Pott J	Plasma proprotein convertase subtilisin/kexin type 9 levels in stable coronary artery disease	a	55039974	rs11591147	T	0.0121655	0.315	T	G	0.01753	-0.06298	0.001444	1.076	1.008	-0.05182	1.255
29748315	Pott J	Plasma proprotein convertase subtilisin/kexin type 9 levels in stable coronary artery disease	a	55039774	rs45448095	T	0.132881	0.084	T	C	0.1462	0.0962	4.455e-05	0.9843	1.004	0.01121	0.9946
29748315	Pott J	Plasma proprotein convertase subtilisin/kexin type 9 levels in stable coronary artery disease	a	55039974	rs11591147	T	0.0123626	0.374259	T	G	0.01753	-0.06298	0.001444	1.076	1.008	-0.05182	1.255
29748315	Pott J	Plasma proprotein convertase subtilisin/kexin type 9 levels in stable coronary artery disease	a	55039774	rs45448095	T	0.139003	0.0820863	T	C	0.1462	0.0962	4.455e-05	0.9843	1.004	0.01121	0.9946
29748315	Pott J	Plasma proprotein convertase subtilisin/kexin type 9 levels in stable coronary artery disease	a	55038977	rs2479409	A	0.639524	0.052	G	A	0.3484	-0.01264	-0.0001285	0.9962	1.003	0.00481	1.029
29748315	Pott J	Plasma proprotein convertase subtilisin/kexin type 9 levels in stable coronary artery disease	a	55038977	rs2479409	A	0.640259	0.0567634	G	A	0.3484	-0.01264	-0.0001285	0.9962	1.003	0.00481	1.029
22331829	Chasman DI	Response to statins (LDL cholesterol change)	a	55039974	rs11591147			5	T	G	0.01753	-0.06298	0.001444	1.076	1.008	-0.05182	1.255
32242144	Revez JA	Serum 25-Hydroxyvitamin D levels	b	55039974	rs11591147	G	0.981959	0.046	T	G	0.01753	-0.06298	0.001444	1.076	1.008	-0.05182	1.255
31636271	Gallois A	Serum metabolite levels	a	55039974	rs11591147			0.107789	T	G	0.01753	-0.06298	0.001444	1.076	1.008	-0.05182	1.255
31636271	Gallois A	Serum metabolite levels	a	55055436	rs693668			0.0692657	G	A	0.3497	-0.02493	0.0003946	1.01	1.01	0.003035	0.9544
31636271	Gallois A	Serum metabolite levels	a	55052794	rs2495477			0.0798102	G	A	0.3887	-0.03489	0.0003282	1.012	1.011	0.004568	0.9459
28334899	Spracklen CN	Total cholesterol levels	c	55063514	rs505151	A	0.94	0.102	G	A	0.03156	-0.05799	-0.0002826	1.03	1.012	0.05817	0.9903
31675503	Gurdasani D	Total cholesterol levels		55063542	rs28362286	C	0.998	0.793986
29507422	Hoffmann TJ	Total cholesterol levels		55039974	rs11591147	G	0.987	0.413	T	G	0.01753	-0.06298	0.001444	1.076	1.008	-0.05182	1.255
29507422	Hoffmann TJ	Total cholesterol levels		55052794	rs2495477	A	0.625	0.052	G	A	0.3887	-0.03489	0.0003282	1.012	1.011	0.004568	0.9459
29507422	Hoffmann TJ	Total cholesterol levels		55058182	rs28362263	G	0.922	0.241
29403010	Kanai M	Total cholesterol levels	b	55051628	rs45576433			0.0619	G	A	0.123	0.06938	6.492e-05	0.953	0.9984	0.01407	1.005
31217584	Wojcik GL	Total cholesterol levels		55046549	rs67608943			33.9287
26690388	Tang CS	Total cholesterol levels		55043912	rs151193009	T	0.013	0.56
31217584	Wojcik GL	Total cholesterol levels		55052794	rs2495477			2.3561	G	A	0.3887	-0.03489	0.0003282	1.012	1.011	0.004568	0.9459
31217584	Wojcik GL	Total cholesterol levels		55058129	rs28362261			10.7795
31217584	Wojcik GL	Total cholesterol levels		55058182	rs28362263			9.61844
31217584	Wojcik GL	Total cholesterol levels		55063542	rs28362286			42.7953
31217584	Wojcik GL	Total cholesterol levels		55039974	rs11591147			21.1719	T	G	0.01753	-0.06298	0.001444	1.076	1.008	-0.05182	1.255
31217584	Wojcik GL	Total cholesterol levels		55052487	rs11806638			3.26673	A	C	0.05086	0.3359	-5.976e-05	1.013	0.9815	-0.02573	0.8799
33339817	Nielsen JB	Total cholesterol levels		55039974	rs11591147			0.4533	T	G	0.01753	-0.06298	0.001444	1.076	1.008	-0.05182	1.255
30275531	Klarin D	Total cholesterol levels	b,c	55039974	rs11591147	T	0.015	0.325	T	G	0.01753	-0.06298	0.001444	1.076	1.008	-0.05182	1.255
30275531	Klarin D	Total cholesterol levels	b,c	55052749	rs72646508	T	0.0032	0.583
30275531	Klarin D	Total cholesterol levels	b,c	55058182	rs28362263	A	0.011	0.281
30718733	Moon S	Total cholesterol levels	a,c	55043912	rs151193009	T	0.013	19.4039
33462484	Sinnott-Armstrong N	Total cholesterol levels	b	55039974	rs11591147	T		0.4371	T	G	0.01753	-0.06298	0.001444	1.076	1.008	-0.05182	1.255
33462484	Sinnott-Armstrong N	Total cholesterol levels	b	55047388	rs10888897	C		0.0379	T	C	0.3918	-0.004499	0.0005328	0.992	1.017	0.02423	1.007
33462484	Sinnott-Armstrong N	Total cholesterol levels	b	55063514	rs505151	A		0.0865	G	A	0.03156	-0.05799	-0.0002826	1.03	1.012	0.05817	0.9903
33462484	Sinnott-Armstrong N	Total cholesterol levels	b	55039995	rs11583680	T		0.0244	T	C	0.14	0.0903	9.417e-05	0.9822	1.005	0.009736	0.9913
33462484	Sinnott-Armstrong N	Total cholesterol levels	b	55052210	rs624612	G		0.0249	G	C	0.4341	-0.03925	-0.0003103	1.014	0.9983	-0.007127	1.065
28334899	Spracklen CN	Total cholesterol levels	b,c	55038977	rs2479409	A	0.667	0.054	G	A	0.3484	-0.01264	-0.0001285	0.9962	1.003	0.00481	1.029
29507422	Hoffmann TJ	Total cholesterol levels		55020123	rs2495504	C	0.288	0.024	C	T	0.2781	0.004838	-0.0001886	1.005	0.9976	0.00491	0.9804
29507422	Hoffmann TJ	Total cholesterol levels		55021673	rs12117661	C	0.751	0.052	G	C	0.2441	-0.03627	0.0001498	1.021	1.005	0.003841	1.035
29507422	Hoffmann TJ	Total cholesterol levels		55037775	rs17111503	A	0.73	0.049	G	A	0.2665	-0.06763	-0.000199	0.9819	1.001	0.005179	1.01
29507422	Hoffmann TJ	Total cholesterol levels		55038977	rs2479409	G	0.366	0.05	G	A	0.3484	-0.01264	-0.0001285	0.9962	1.003	0.00481	1.029
31217584	Wojcik GL	Total cholesterol levels		55037775	rs17111503			2.02816	G	A	0.2665	-0.06763	-0.000199	0.9819	1.001	0.005179	1.01
31217584	Wojcik GL	Total cholesterol levels		55033483	rs7525649			2.06105	T	C	0.187	-0.08046	-0.0002488	0.9747	0.9969	-0.005961	0.964
31217584	Wojcik GL	Total cholesterol levels		55021673	rs12117661			1.86796	G	C	0.2441	-0.03627	0.0001498	1.021	1.005	0.003841	1.035
33462484	Sinnott-Armstrong N	Total cholesterol levels	b	55030366	rs11206510	C		0.0595	C	T	0.1884	-0.00282	0.0001607	1.024	1.005	0.009285	1.048
33462484	Sinnott-Armstrong N	Total cholesterol levels	b	55033276	rs7523242	T		0.0545	T	C	0.1821	-0.07845	-0.0002204	0.9763	0.9968	-0.00772	0.96
33462484	Sinnott-Armstrong N	Total cholesterol levels	b	55020391	rs2479394	A		0.0331	G	A	0.278	0.003254	-0.0001767	1.006	0.998	0.004831	0.98
22544364	Turnbull C	Wilms tumor	a,c	55047322	rs2495478	T	0.04	1.4	A	G	0.0494	-0.03857	0.0002498	1.013	1.014	0.04391	0.9965
where variant posistions are given aligned with GRCh38
